# Supplementary material for: Clinical Significance of TP53-Mutant Clonal Hematopoiesis Across Diseases
Source: Blood Cancer Discov. 2025 Jun 17;6(4):298–306. doi: 10.1158/2643-3230.BCD-24-0355 (PMC12209765; doi:10.1158/2643-3230.BCD-24-0355)
Supplement: Table S2 — Detected mutations [file bcd-24-0355_table_s2_suppst2.xlsx]

## Sheet: Sheet1
	Table S2. Detected mutations
	Chr	Pos	Ref	Alt	aAnnotation	HGVS.c	HGVS.p	Call	Number of carrier	VAF_median	VAF_IQR	VAF_min	VAF_max
	17	7577120	C	T	missense	c.818G>A	p.Arg273His	Somatic	64	0.034	0.043	0.02	0.288
	17	7578190	T	C	missense	c.659A>G	p.Tyr220Cys	Somatic	56	0.038	0.041	0.02	0.271
	17	7577538	C	T	missense	c.743G>A	p.Arg248Gln	Somatic	39	0.039	0.062	0.02	0.348
	17	7578406	C	T	missense	c.524G>A	p.Arg175His	Somatic	34	0.04	0.038	0.02	0.181
	17	7577539	G	A	missense	c.742C>T	p.Arg248Trp	Somatic	32	0.054	0.072	0.021	0.228
	17	7577548	C	T	missense	c.733G>A	p.Gly245Ser	Somatic	25	0.049	0.034	0.026	0.244
	17	7577094	G	A	missense	c.844C>T	p.Arg282Trp	Somatic	21	0.041	0.047	0.021	0.28
	17	7577568	C	T	missense	c.713G>A	p.Cys238Tyr	Somatic	21	0.045	0.112	0.021	0.322
	17	7578203	C	T	missense	c.646G>A	p.Val216Met	Somatic	17	0.036	0.064	0.02	0.193
	17	7577121	G	A	missense	c.817C>T	p.Arg273Cys	Somatic	16	0.042	0.034	0.02	0.075
	17	7577124	C	T	missense	c.814G>A	p.Val272Met	Somatic	16	0.035	0.038	0.02	0.214
	17	7578394	T	C	missense	c.536A>G	p.His179Arg	Somatic	14	0.058	0.096	0.02	0.269
	17	7577114	C	T	missense	c.824G>A	p.Cys275Tyr	Somatic	13	0.042	0.031	0.021	0.07
	17	7578535	T	C	missense	c.395A>G	p.Lys132Arg	Somatic	12	0.039	0.024	0.021	0.253
	17	7578413	C	T	missense	c.517G>A	p.Val173Met	Somatic	12	0.06	0.099	0.022	0.307
	17	7578503	C	T	missense	c.427G>A	p.Val143Met	Somatic	12	0.036	0.046	0.021	0.202
	17	7577570	C	T	missense	c.711G>A	p.Met237Ile	Somatic	11	0.03	0.041	0.02	0.194
	17	7578457	C	T	missense	c.473G>A	p.Arg158His	Somatic	11	0.032	0.038	0.022	0.243
	17	7577108	C	T	missense	c.830G>A	p.Cys277Tyr	Somatic	11	0.061	0.035	0.021	0.32
	17	7577559	G	A	missense	c.722C>T	p.Ser241Phe	Somatic	11	0.056	0.11	0.021	0.346
	17	7578271	T	C	missense	c.578A>G	p.His193Arg	Somatic	10	0.041	0.032	0.021	0.097
	17	7577580	T	C	missense	c.701A>G	p.Tyr234Cys	Somatic	10	0.034	0.027	0.021	0.092
	17	7577547	C	T	missense	c.734G>A	p.Gly245Asp	Somatic	10	0.037	0.03	0.024	0.297
	17	7578475	G	A	missense	c.455C>T	p.Pro152Leu	Somatic	9	0.032	0.047	0.023	0.188
	17	7577100	T	C	missense	c.838A>G	p.Arg280Gly	Somatic	9	0.027	0.012	0.02	0.269
	17	7578442	T	C	missense	c.488A>G	p.Tyr163Cys	Somatic	8	0.039	0.063	0.02	0.166
	17	7578555	C	T	splice_acceptor&intron	c.376-1G>A		Somatic	7	0.112	0.187	0.03	0.233
	17	7577094	G	C	missense	c.844C>G	p.Arg282Gly	Somatic	6	0.059	0.135	0.027	0.284
	17	7577550	C	T	missense	c.731G>A	p.Gly244Asp	Somatic	6	0.131	0.049	0.082	0.278
	17	7578400	G	A	missense	c.530C>T	p.Pro177Leu	Somatic	6	0.037	0.052	0.021	0.22
	17	7577559	G	T	missense	c.722C>A	p.Ser241Tyr	Somatic	6	0.037	0.004	0.022	0.109
	17	7578508	C	T	missense	c.422G>A	p.Cys141Tyr	Somatic	6	0.034	0.009	0.025	0.178
	17	7578280	G	A	missense	c.569C>T	p.Pro190Leu	Somatic	6	0.048	0.044	0.025	0.179
	17	7577574	T	C	missense	c.707A>G	p.Tyr236Cys	Somatic	6	0.041	0.033	0.021	0.339
	17	7577556	C	T	missense	c.725G>A	p.Cys242Tyr	Somatic	6	0.028	0.014	0.021	0.094
	17	7578389	G	A	missense	c.541C>T	p.Arg181Cys	Somatic	5	0.033	0.022	0.024	0.065
	17	7577099	C	T	missense	c.839G>A	p.Arg280Lys	Somatic	5	0.04	0.023	0.023	0.058
	17	7578263	G	A	stop_gained	c.586C>T	p.Arg196*	Somatic	5	0.07	0.045	0.027	0.218
	17	7578427	T	C	missense	c.503A>G	p.His168Arg	Somatic	5	0.035	0.017	0.034	0.083
	17	7578262	C	T	missense	c.587G>A	p.Arg196Gln	Somatic	5	0.024	0.007	0.02	0.21
	17	7578407	G	C	missense	c.523C>G	p.Arg175Gly	Somatic	5	0.043	0.021	0.021	0.087
	17	7577142	C	T	missense	c.796G>A	p.Gly266Arg	Somatic	5	0.025	0.014	0.02	0.055
	17	7578191	A	G	missense	c.658T>C	p.Tyr220His	Somatic	5	0.049	0.022	0.021	0.129
	17	7578212	G	A	stop_gained	c.637C>T	p.Arg213*	Somatic	5	0.03	0.006	0.022	0.033
	17	7578395	G	A	missense	c.535C>T	p.His179Tyr	Somatic	5	0.028	0.016	0.02	0.057
	17	7578388	C	T	missense	c.542G>A	p.Arg181His	Somatic	5	0.039	0.016	0.024	0.107
	17	7577099	C	G	missense	c.839G>C	p.Arg280Thr	Somatic	4	0.031	0.037	0.024	0.083
	17	7577565	T	C	missense	c.716A>G	p.Asn239Ser	Somatic	4	0.03	0.038	0.021	0.094
	17	7578553	T	C	missense&splice_region	c.377A>G	p.Tyr126Cys	Somatic	4	0.061	0.036	0.032	0.08
	17	7579717	G	A	missense	c.79C>T	p.Pro27Ser	Somatic	4	0.037	0.031	0.023	0.071
	17	7577102	C	T	missense	c.836G>A	p.Gly279Glu	Somatic	4	0.033	0.019	0.024	0.049
	17	7578492	C	T	stop_gained	c.438G>A	p.Trp146*	Somatic	4	0.03	0.013	0.024	0.044
	17	7578397	T	G	missense	c.533A>C	p.His178Pro	Somatic	4	0.06	0.087	0.021	0.121
	17	7578466	G	T	missense	c.464C>A	p.Thr155Asn	Somatic	4	0.03	0.013	0.02	0.039
	17	7578458	G	A	missense	c.472C>T	p.Arg158Cys	Somatic	4	0.036	0.046	0.027	0.113
	17	7577559	G	C	missense	c.722C>G	p.Ser241Cys	Somatic	4	0.054	0.081	0.046	0.198
	17	7578479	G	A	missense	c.451C>T	p.Pro151Ser	Somatic	4	0.032	0.056	0.021	0.13
	17	7578265	A	G	missense	c.584T>C	p.Ile195Thr	Somatic	4	0.064	0.018	0.051	0.082
	17	7577120	C	A	missense	c.818G>T	p.Arg273Leu	Somatic	4	0.029	0.006	0.021	0.032
	17	7577581	A	G	missense	c.700T>C	p.Tyr234His	Somatic	4	0.046	0.02	0.025	0.061
	17	7578400	G	T	missense	c.530C>A	p.Pro177His	Somatic	4	0.034	0.025	0.022	0.065
	17	7578401	G	A	missense	c.529C>T	p.Pro177Ser	Somatic	4	0.025	0.016	0.021	0.051
	17	7578235	T	C	missense	c.614A>G	p.Tyr205Cys	Somatic	4	0.058	0.111	0.033	0.226
	17	7577547	C	A	missense	c.734G>T	p.Gly245Val	Somatic	4	0.026	0.007	0.022	0.033
	17	7578394	T	A	missense	c.536A>T	p.His179Leu	Somatic	4	0.125	0.192	0.03	0.345
	17	7577105	G	C	missense	c.833C>G	p.Pro278Arg	Somatic	4	0.038	0.019	0.022	0.056
	17	7577139	G	A	missense	c.799C>T	p.Arg267Trp	Somatic	4	0.077	0.084	0.035	0.119
	17	7577545	T	C	missense	c.736A>G	p.Met246Val	Somatic	3	0.062	0.024	0.06	0.084
	17	7579350	A	C	missense	c.337T>G	p.Phe113Val	Somatic	3	0.026	0.097	0.021	0.118
	17	7579311	C	T	splice_donor&intron	c.375+1G>A		Somatic	3	0.092	0.094	0.035	0.129
	17	7577156	C	T	splice_acceptor&intron	c.783-1G>A		Somatic	3	0.041	0.043	0.031	0.074
	17	7578404	A	C	missense	c.526T>G	p.Cys176Gly	Somatic	3	0.05	0.076	0.022	0.098
	17	7577114	C	A	missense	c.824G>T	p.Cys275Phe	Somatic	3	0.062	0.024	0.039	0.063
	17	7578407	G	A	missense	c.523C>T	p.Arg175Cys	Somatic	3	0.033	0.282	0.021	0.303
	17	7577112	C	G	missense	c.826G>C	p.Ala276Pro	Somatic	3	0.034	0.096	0.02	0.116
	17	7577610	T	C	splice_acceptor&intron	c.673-2A>G		Somatic	3	0.053	0.17	0.026	0.196
	17	7578403	C	T	missense	c.527G>A	p.Cys176Tyr	Somatic	3	0.034	0.017	0.021	0.038
	17	7578395	G	C	missense	c.535C>G	p.His179Asp	Somatic	3	0.091	0.158	0.026	0.184
	17	7578398	G	C	missense	c.532C>G	p.His178Asp	Somatic	3	0.022	0.015	0.021	0.036
	17	7577108	C	A	missense	c.830G>T	p.Cys277Phe	Somatic	3	0.023	0.016	0.022	0.038
	17	7577538	C	G	missense	c.743G>C	p.Arg248Pro	Somatic	3	0.027	0.005	0.022	0.027
	17	7578208	T	C	missense	c.641A>G	p.His214Arg	Somatic	3	0.127	0.199	0.062	0.261
	17	7578413	C	G	missense	c.517G>C	p.Val173Leu	Somatic	3	0.04	0.034	0.025	0.059
	17	7578461	C	A	missense	c.469G>T	p.Val157Phe	Somatic	3	0.025	0.012	0.025	0.037
	17	7577538	C	A	missense	c.743G>T	p.Arg248Leu	Somatic	3	0.036	0.2	0.025	0.225
	17	7578204	A	C	missense	c.645T>G	p.Ser215Arg	Somatic	3	0.267	0.242	0.062	0.304
	17	7578460	A	T	missense	c.470T>A	p.Val157Asp	Somatic	3	0.053	0.072	0.029	0.101
	17	7578517	G	A	missense	c.413C>T	p.Ala138Val	Somatic	3	0.031	0.019	0.023	0.042
	17	7578440	T	C	missense	c.490A>G	p.Lys164Glu	Somatic	3	0.033	0.066	0.032	0.098
	17	7578403	C	A	missense	c.527G>T	p.Cys176Phe	Somatic	3	0.223	0.284	0.038	0.322
	17	7578542	G	A	missense	c.388C>T	p.Leu130Phe	Somatic	3	0.038	0.014	0.036	0.05
	17	7576928	T	C	splice_acceptor&intron	c.920-2A>G		Somatic	3	0.032	0.013	0.029	0.042
	17	7578404	A	T	missense	c.526T>A	p.Cys176Ser	Somatic	3	0.027	0.019	0.025	0.044
	17	7577568	C	A	missense	c.713G>T	p.Cys238Phe	Somatic	3	0.03	0.015	0.023	0.038
	17	7578176	C	T	splice_donor&intron	c.672+1G>A		Somatic	3	0.027	0.089	0.025	0.114
	17	7577121	G	C	missense	c.817C>G	p.Arg273Gly	Somatic	3	0.025	0.015	0.02	0.035
	17	7578265	A	C	missense	c.584T>G	p.Ile195Ser	Somatic	3	0.082	0.295	0.029	0.324
	17	7579359	G	A	missense	c.328C>T	p.Arg110Cys	Somatic	3	0.022	0.05	0.022	0.072
	17	7578554	A	G	missense&splice_region	c.376T>C	p.Tyr126His	Somatic	3	0.061	0.207	0.061	0.268
	17	7577127	C	T	missense	c.811G>A	p.Glu271Lys	Somatic	3	0.028	0.041	0.021	0.062
	17	7577575	A	G	missense	c.706T>C	p.Tyr236His	Somatic	3	0.031	0.045	0.021	0.066
	17	7578527	A	G	missense	c.403T>C	p.Cys135Arg	Somatic	3	0.126	0.18	0.033	0.213
	17	7578526	C	G	missense	c.404G>C	p.Cys135Ser	Somatic	2	0.029	0.014	0.022	0.036
	17	7577536	T	C	missense	c.745A>G	p.Arg249Gly	Somatic	2	0.062	0.014	0.055	0.069
	17	7577571	A	T	missense	c.710T>A	p.Met237Lys	Somatic	2	0.036	0.004	0.034	0.038
	17	7577565	T	G	missense	c.716A>C	p.Asn239Thr	Somatic	2	0.033	0.017	0.024	0.041
	17	7578269	G	A	missense	c.580C>T	p.Leu194Phe	Somatic	2	0.088	0.064	0.056	0.12
	17	7577571	A	G	missense	c.710T>C	p.Met237Thr	Somatic	2	0.031	0.007	0.027	0.034
	17	7579394	G	C	missense	c.293C>G	p.Pro98Arg	Somatic	2	0.021	0.001	0.02	0.021
	17	7578509	A	T	missense	c.421T>A	p.Cys141Ser	Somatic	2	0.069	0.055	0.041	0.096
	17	7577536	T	A	missense	c.745A>T	p.Arg249Trp	Somatic	2	0.057	0.032	0.041	0.073
	17	7577548	C	A	missense	c.733G>T	p.Gly245Cys	Somatic	2	0.047	0.027	0.033	0.06
	17	7578388	C	G	missense	c.542G>C	p.Arg181Pro	Somatic	2	0.148	0.03	0.133	0.163
	17	7579320	TCA	T	frameshift	c.365_366delTG	p.Val122fs	Somatic	2	0.029	0.017	0.02	0.037
	17	7578393	A	T	missense	c.537T>A	p.His179Gln	Somatic	2	0.038	0.007	0.034	0.041
	17	7579415	C	T	stop_gained	c.272G>A	p.Trp91*	Somatic	2	0.078	0.095	0.03	0.125
	17	7578555	C	G	splice_acceptor&intron	c.376-1G>C		Somatic	2	0.181	0.153	0.104	0.257
	17	7578550	G	A	missense	c.380C>T	p.Ser127Phe	Somatic	2	0.06	0.027	0.046	0.073
	17	7577128	A	T	missense	c.810T>A	p.Phe270Leu	Somatic	2	0.074	0.101	0.023	0.124
	17	7578404	A	G	missense	c.526T>C	p.Cys176Arg	Somatic	2	0.023	0.001	0.022	0.023
	17	7578262	C	G	missense	c.587G>C	p.Arg196Pro	Somatic	2	0.131	0.134	0.064	0.198
	17	7579315	G	T	stop_gained	c.372C>A	p.Cys124*	Somatic	2	0.034	0.024	0.022	0.046
	17	7578413	C	A	missense	c.517G>T	p.Val173Leu	Somatic	2	0.054	0.001	0.053	0.054
	17	7577141	C	T	missense	c.797G>A	p.Gly266Glu	Somatic	2	0.028	0.003	0.026	0.029
	17	7574034	C	A	splice_acceptor&intron	c.994-1G>T		Somatic	2	0.086	0.014	0.079	0.093
	17	7578449	C	A	missense	c.481G>T	p.Ala161Ser	Somatic	2	0.041	0.017	0.032	0.049
	17	7578266	T	A	missense	c.583A>T	p.Ile195Phe	Somatic	2	0.09	0.029	0.075	0.104
	17	7577130	A	T	missense	c.808T>A	p.Phe270Ile	Somatic	2	0.155	0.138	0.086	0.224
	17	7574029	CG	C	frameshift	c.997delC	p.Arg333fs	Somatic	2	0.033	0.019	0.023	0.042
	17	7577551	C	T	missense	c.730G>A	p.Gly244Ser	Somatic	2	0.138	0.214	0.031	0.245
	17	7577532	G	A	missense	c.749C>T	p.Pro250Leu	Somatic	2	0.051	0.032	0.035	0.067
	17	7577138	C	T	missense	c.800G>A	p.Arg267Gln	Somatic	2	0.042	0.043	0.02	0.063
	17	7579470	C	CG	frameshift	c.216dupC	p.Val73fs	Somatic	2	0.106	0.132	0.04	0.172
	17	7578271	T	A	missense	c.578A>T	p.His193Leu	Somatic	2	0.043	0.013	0.036	0.049
	17	7578236	A	C	missense	c.613T>G	p.Tyr205Asp	Somatic	2	0.055	0.001	0.054	0.055
	17	7577090	C	G	missense	c.848G>C	p.Arg283Pro	Somatic	2	0.031	0.019	0.021	0.04
	17	7578272	G	C	missense	c.577C>G	p.His193Asp	Somatic	2	0.09	0.085	0.047	0.132
	17	7574003	G	A	stop_gained	c.1024C>T	p.Arg342*	Somatic	2	0.03	0.006	0.027	0.033
	17	7578460	A	C	missense	c.470T>G	p.Val157Gly	Somatic	2	0.081	0.09	0.036	0.126
	17	7577569	A	G	missense	c.712T>C	p.Cys238Arg	Somatic	2	0.046	0.034	0.029	0.063
	17	7577097	C	T	missense	c.841G>A	p.Asp281Asn	Somatic	2	0.032	0.001	0.031	0.032
	17	7574034	C	T	splice_acceptor&intron	c.994-1G>A		Somatic	2	0.023	0.001	0.022	0.023
	17	7578507	G	C	missense	c.423C>G	p.Cys141Trp	Somatic	2	0.024	0.001	0.023	0.024
	17	7578443	A	G	missense	c.487T>C	p.Tyr163His	Somatic	2	0.044	0.035	0.026	0.061
	17	7578532	A	G	missense	c.398T>C	p.Met133Thr	Somatic	2	0.04	0.029	0.025	0.054
	17	7578221	TTC	T	frameshift	c.626_627delGA	p.Arg209fs	Somatic	2	0.031	0.014	0.024	0.038
	17	7578535	T	G	missense	c.395A>C	p.Lys132Thr	Somatic	2	0.034	0.01	0.029	0.039
	17	7578271	T	G	missense	c.578A>C	p.His193Pro	Somatic	2	0.058	0.023	0.046	0.069
	17	7577100	T	A	stop_gained	c.838A>T	p.Arg280*	Somatic	2	0.026	0.006	0.023	0.029
	17	7577117	A	T	missense	c.821T>A	p.Val274Asp	Somatic	2	0.048	0.036	0.03	0.066
	17	7578393	A	C	missense	c.537T>G	p.His179Gln	Somatic	2	0.033	0.013	0.026	0.039
	17	7577560	A	C	missense	c.721T>G	p.Ser241Ala	Somatic	2	0.028	0.01	0.023	0.033
	17	7579355	A	T	missense	c.332T>A	p.Leu111Gln	Somatic	2	0.041	0.024	0.029	0.053
	17	7578522	T	A	missense	c.408A>T	p.Gln136His	Somatic	2	0.093	0.056	0.065	0.121
	17	7577130	A	G	missense	c.808T>C	p.Phe270Leu	Somatic	2	0.067	0.001	0.066	0.067
	17	7577609	C	T	splice_acceptor&intron	c.673-1G>A		Somatic	2	0.031	0.013	0.024	0.037
	17	7579717	G	C	missense	c.79C>G	p.Pro27Ala	Somatic	2	0.041	0.023	0.029	0.052
	17	7578395	G	T	missense	c.535C>A	p.His179Asn	Somatic	2	0.027	0.003	0.025	0.028
	17	7576626	T	C	intron	c.993+227A>G		Somatic	2	0.032	0.009	0.027	0.036
	17	7577124	C	A	missense	c.814G>T	p.Val272Leu	Somatic	2	0.128	0.207	0.024	0.231
	17	7577498	C	T	splice_donor&intron	c.782+1G>A		Somatic	2	0.06	0.059	0.03	0.089
	17	7577517	A	C	missense	c.764T>G	p.Ile255Ser	Somatic	2	0.039	0.022	0.028	0.05
	17	7577111	G	T	missense	c.827C>A	p.Ala276Asp	Somatic	2	0.073	0.056	0.045	0.101
	17	7577084	T	A	missense	c.854A>T	p.Glu285Val	Somatic	2	0.028	0.005	0.025	0.03
	17	7578474	CG	C	frameshift	c.455delC	p.Pro152fs	Somatic	2	0.091	0.006	0.088	0.094
	17	7577586	A	C	missense	c.695T>G	p.Ile232Ser	Somatic	2	0.052	0.052	0.026	0.078
	17	7578275	G	A	stop_gained	c.574C>T	p.Gln192*	Somatic	2	0.096	0.124	0.034	0.158
	17	7577035	TG	T	frameshift	c.902delC	p.Pro301fs	Somatic	2	0.03	0.001	0.029	0.03
	17	7578475	G	C	missense	c.455C>G	p.Pro152Arg	Somatic	2	0.023	0.003	0.021	0.024
	17	7573987	G	A	missense	c.1040C>T	p.Ala347Val	Somatic	2	0.038	0.021	0.027	0.048
	17	7578523	T	G	missense	c.407A>C	p.Gln136Pro	Somatic	2	0.025	0.001	0.024	0.025
	17	7579312	C	A	splice_region&synonymous	c.375G>T	p.Thr125Thr	Somatic	2	0.038	0.022	0.027	0.049
	17	7577566	T	C	missense	c.715A>G	p.Asn239Asp	Somatic	2	0.053	0.004	0.051	0.055
	17	7578272	G	A	missense	c.577C>T	p.His193Tyr	Somatic	2	0.16	0.235	0.042	0.277
	17	7579470	CG	C	frameshift	c.216delC	p.Val73fs	Somatic	2	0.03	0.007	0.026	0.033
	17	7577099	C	A	missense	c.839G>T	p.Arg280Ile	Somatic	2	0.03	0.003	0.028	0.031
	17	7577141	C	A	missense	c.797G>T	p.Gly266Val	Somatic	2	0.043	0.014	0.036	0.05
	17	7578184	G	A	missense	c.665C>T	p.Pro222Leu	Somatic	2	0.052	0.016	0.044	0.06
	17	7577058	C	A	stop_gained	c.880G>T	p.Glu294*	Somatic	1	0.032	0	0.032	0.032
	17	7577057	TC	T	frameshift	c.880delG	p.Glu294fs	Somatic	1	0.029	0	0.029	0.029
	17	7579441	CG	C	frameshift	c.245delC	p.Pro82fs	Somatic	1	0.033	0	0.033	0.033
	17	7578550	G	GAGT	conservative_inframe_insertion	c.377_379dupACT	p.Tyr126dup	Somatic	1	0.036	0	0.036	0.036
	17	7572986	G	A	stop_gained	c.1123C>T	p.Gln375*	Somatic	1	0.048	0	0.048	0.048
	17	7578194	G	T	missense	c.655C>A	p.Pro219Thr	Somatic	1	0.046	0	0.046	0.046
	17	7577537	C	A	synonymous	c.744G>T	p.Arg248Arg	Somatic	1	0.025	0	0.025	0.025
	17	7578235	T	TA	frameshift	c.613dupT	p.Tyr205fs	Somatic	1	0.109	0	0.109	0.109
	17	7577547	C	G	missense	c.734G>C	p.Gly245Ala	Somatic	1	0.029	0	0.029	0.029
	17	7572929	A	G	stop_lost	c.1180T>C	p.Ter394Argext*?	Somatic	1	0.052	0	0.052	0.052
	17	7578478	G	T	missense	c.452C>A	p.Pro151His	Somatic	1	0.162	0	0.162	0.162
	17	7578536	T	C	missense	c.394A>G	p.Lys132Glu	Somatic	1	0.09	0	0.09	0.09
	17	7573941	G	T	missense	c.1086C>A	p.Ser362Arg	Somatic	1	0.021	0	0.021	0.021
	17	7577153	C	A	missense&splice_region	c.785G>T	p.Gly262Val	Somatic	1	0.051	0	0.051	0.051
	17	7576579	T	C	intron	c.993+274A>G		Somatic	1	0.04	0	0.04	0.04
	17	7577560	A	G	missense	c.721T>C	p.Ser241Pro	Somatic	1	0.132	0	0.132	0.132
	17	7578445	A	T	missense	c.485T>A	p.Ile162Asn	Somatic	1	0.037	0	0.037	0.037
	17	7578496	A	AGCTGC	frameshift	c.429_433dupGCAGC	p.Leu145fs	Somatic	1	0.079	0	0.079	0.079
	17	7577562	C	A	missense	c.719G>T	p.Ser240Ile	Somatic	1	0.074	0	0.074	0.074
	17	7578427	T	G	missense	c.503A>C	p.His168Pro	Somatic	1	0.151	0	0.151	0.151
	17	7578397	TGGG	T	disruptive_inframe_deletion	c.530_532delCCC	p.Pro177del	Somatic	1	0.031	0	0.031	0.031
	17	7578551	A	T	missense	c.379T>A	p.Ser127Thr	Somatic	1	0.064	0	0.064	0.064
	17	7579358	C	G	missense	c.329G>C	p.Arg110Pro	Somatic	1	0.074	0	0.074	0.074
	17	7578246	C	T	synonymous	c.603G>A	p.Leu201Leu	Somatic	1	0.026	0	0.026	0.026
	17	7577106	G	T	missense	c.832C>A	p.Pro278Thr	Somatic	1	0.206	0	0.206	0.206
	17	7579423	GGCTGGTGCAGGGGCCGCCGGTGTAGGAGCT	G	disruptive_inframe_deletion	c.234_263delAGCTCCTACACCGGCGGCCCCTGCACCAGC	p.Ala79_Ala88del	Somatic	1	0.239	0	0.239	0.239
	17	7579313	G	A	missense&splice_region	c.374C>T	p.Thr125Met	Somatic	1	0.082	0	0.082	0.082
	17	7578268	A	C	missense	c.581T>G	p.Leu194Arg	Somatic	1	0.103	0	0.103	0.103
	17	7579529	C	T	stop_gained	c.158G>A	p.Trp53*	Somatic	1	0.032	0	0.032	0.032
	17	7578242	C	A	missense	c.607G>T	p.Val203Leu	Somatic	1	0.042	0	0.042	0.042
	17	7579311	C	A	splice_donor&intron	c.375+1G>T		Somatic	1	0.085	0	0.085	0.085
	17	7577152	AC	A	frameshift&splice_region	c.785delG	p.Gly262fs	Somatic	1	0.037	0	0.037	0.037
	17	7577590	TG	T	frameshift	c.690delC	p.Thr231fs	Somatic	1	0.152	0	0.152	0.152
	17	7578538	T	C	missense	c.392A>G	p.Asn131Ser	Somatic	1	0.067	0	0.067	0.067
	17	7577550	C	A	missense	c.731G>T	p.Gly244Val	Somatic	1	0.034	0	0.034	0.034
	17	7577541	T	A	missense	c.740A>T	p.Asn247Ile	Somatic	1	0.055	0	0.055	0.055
	17	7578209	G	A	missense	c.640C>T	p.His214Tyr	Somatic	1	0.033	0	0.033	0.033
	17	7576539	A	G	intron	c.993+314T>C		Somatic	1	0.041	0	0.041	0.041
	17	7577063	T	G	missense	c.875A>C	p.Lys292Thr	Somatic	1	0.07	0	0.07	0.07
	17	7576897	G	A	stop_gained	c.949C>T	p.Gln317*	Somatic	1	0.058	0	0.058	0.058
	17	7578439	T	A	missense	c.491A>T	p.Lys164Met	Somatic	1	0.06	0	0.06	0.06
	17	7579350	A	T	missense	c.337T>A	p.Phe113Ile	Somatic	1	0.025	0	0.025	0.025
	17	7577017	A	T	splice_donor&intron	c.919+2T>A		Somatic	1	0.055	0	0.055	0.055
	17	7578509	A	G	missense	c.421T>C	p.Cys141Arg	Somatic	1	0.076	0	0.076	0.076
	17	7578206	T	C	missense	c.643A>G	p.Ser215Gly	Somatic	1	0.166	0	0.166	0.166
	17	7579374	C	G	missense	c.313G>C	p.Gly105Arg	Somatic	1	0.094	0	0.094	0.094
	17	7578458	G	C	missense	c.472C>G	p.Arg158Gly	Somatic	1	0.204	0	0.204	0.204
	17	7578253	C	A	missense	c.596G>T	p.Gly199Val	Somatic	1	0.037	0	0.037	0.037
	17	7578474	C	CG	frameshift	c.455dupC	p.Pro153fs	Somatic	1	0.042	0	0.042	0.042
	17	7579439	G	A	missense	c.248C>T	p.Ala83Val	Somatic	1	0.141	0	0.141	0.141
	17	7576857	AG	A	frameshift	c.988delC	p.Leu330fs	Somatic	1	0.02	0	0.02	0.02
	17	7578552	G	C	stop_gained&splice_region	c.378C>G	p.Tyr126*	Somatic	1	0.298	0	0.298	0.298
	17	7577046	C	A	stop_gained	c.892G>T	p.Glu298*	Somatic	1	0.287	0	0.287	0.287
	17	7579400	GA	G	frameshift	c.286delT	p.Ser96fs	Somatic	1	0.028	0	0.028	0.028
	17	7576539	A	T	intron	c.993+314T>A		Somatic	1	0.024	0	0.024	0.024
	17	7578281	G	A	missense	c.568C>T	p.Pro190Ser	Somatic	1	0.029	0	0.029	0.029
	17	7578499	T	G	missense	c.431A>C	p.Gln144Pro	Somatic	1	0.036	0	0.036	0.036
	17	7577096	T	C	missense	c.842A>G	p.Asp281Gly	Somatic	1	0.068	0	0.068	0.068
	17	7577089	G	GCGC	disruptive_inframe_insertion	c.846_848dupGCG	p.Arg283dup	Somatic	1	0.317	0	0.317	0.317
	17	7577565	T	A	missense	c.716A>T	p.Asn239Ile	Somatic	1	0.096	0	0.096	0.096
	17	7579378	G	GT	frameshift&stop_gained	c.308dupA	p.Tyr103fs	Somatic	1	0.335	0	0.335	0.335
	17	7579324	AGACTT	A	frameshift	c.358_362delAAGTC	p.Lys120fs	Somatic	1	0.066	0	0.066	0.066
	17	7578390	C	A	missense	c.540G>T	p.Glu180Asp	Somatic	1	0.033	0	0.033	0.033
	17	7577568	C	G	missense	c.713G>C	p.Cys238Ser	Somatic	1	0.037	0	0.037	0.037
	17	7579378	G	C	stop_gained	c.309C>G	p.Tyr103*	Somatic	1	0.029	0	0.029	0.029
	17	7578384	G	T	stop_gained	c.546C>A	p.Cys182*	Somatic	1	0.021	0	0.021	0.021
	17	7578541	A	C	missense	c.389T>G	p.Leu130Arg	Somatic	1	0.097	0	0.097	0.097
	17	7578522	T	G	missense	c.408A>C	p.Gln136His	Somatic	1	0.218	0	0.218	0.218
	17	7579716	G	A	missense	c.80C>T	p.Pro27Leu	Somatic	1	0.027	0	0.027	0.027
	17	7577520	A	C	missense	c.761T>G	p.Ile254Ser	Somatic	1	0.238	0	0.238	0.238
	17	7578212	GAA	G	frameshift	c.635_636delTT	p.Phe212fs	Somatic	1	0.075	0	0.075	0.075
	17	7578484	G	GA	frameshift	c.445dupT	p.Ser149fs	Somatic	1	0.139	0	0.139	0.139
	17	7578506	GGCAGGT	G	conservative_inframe_deletion	c.418_423delACCTGC	p.Thr140_Cys141del	Somatic	1	0.034	0	0.034	0.034
	17	7578291	T	A	splice_acceptor&intron	c.560-2A>T		Somatic	1	0.054	0	0.054	0.054
	17	7577109	A	C	missense	c.829T>G	p.Cys277Gly	Somatic	1	0.291	0	0.291	0.291
	17	7577511	A	T	missense	c.770T>A	p.Leu257Gln	Somatic	1	0.092	0	0.092	0.092
	17	7579365	C	T	missense	c.322G>A	p.Gly108Ser	Somatic	1	0.058	0	0.058	0.058
	17	7578466	G	A	missense	c.464C>T	p.Thr155Ile	Somatic	1	0.159	0	0.159	0.159
	17	7578530	A	G	missense	c.400T>C	p.Phe134Leu	Somatic	1	0.037	0	0.037	0.037
	17	7578542	G	C	missense	c.388C>G	p.Leu130Val	Somatic	1	0.138	0	0.138	0.138
	17	7577117	A	G	missense	c.821T>C	p.Val274Ala	Somatic	1	0.074	0	0.074	0.074
	17	7577082	C	T	missense	c.856G>A	p.Glu286Lys	Somatic	1	0.112	0	0.112	0.112
	17	7577097	C	G	missense	c.841G>C	p.Asp281His	Somatic	1	0.045	0	0.045	0.045
	17	7579312	C	T	splice_region&synonymous	c.375G>A	p.Thr125Thr	Somatic	1	0.189	0	0.189	0.189
	17	7578247	A	T	stop_gained	c.602T>A	p.Leu201*	Somatic	1	0.026	0	0.026	0.026
	17	7577584	G	C	missense	c.697C>G	p.His233Asp	Somatic	1	0.038	0	0.038	0.038
	17	7579388	TG	T	frameshift	c.298delC	p.Gln100fs	Somatic	1	0.022	0	0.022	0.022
	17	7577091	G	C	missense	c.847C>G	p.Arg283Gly	Somatic	1	0.055	0	0.055	0.055
	17	7577506	C	A	missense	c.775G>T	p.Asp259Tyr	Somatic	1	0.022	0	0.022	0.022
	17	7579329	T	C	missense	c.358A>G	p.Lys120Glu	Somatic	1	0.027	0	0.027	0.027
	17	7577534	C	T	synonymous	c.747G>A	p.Arg249Arg	Somatic	1	0.044	0	0.044	0.044
	17	7578469	C	A	missense	c.461G>T	p.Gly154Val	Somatic	1	0.126	0	0.126	0.126
	17	7577095	G	C	missense	c.843C>G	p.Asp281Glu	Somatic	1	0.043	0	0.043	0.043
	17	7578259	A	C	missense	c.590T>G	p.Val197Gly	Somatic	1	0.034	0	0.034	0.034
	17	7577556	C	G	missense	c.725G>C	p.Cys242Ser	Somatic	1	0.058	0	0.058	0.058
	17	7578445	A	C	missense	c.485T>G	p.Ile162Ser	Somatic	1	0.162	0	0.162	0.162
	17	7578405	GCGCCTC	G	disruptive_inframe_deletion	c.519_524delGAGGCG	p.Arg174_Arg175del	Somatic	1	0.063	0	0.063	0.063
	17	7579499	G	A	missense	c.188C>T	p.Ala63Val	Somatic	1	0.025	0	0.025	0.025
	17	7577550	CCCATGCAGG	C	disruptive_inframe_deletion	c.722_730delCCTGCATGG	p.Ser241_Gly244delinsCys	Somatic	1	0.022	0	0.022	0.022
	17	7577115	A	C	missense	c.823T>G	p.Cys275Gly	Somatic	1	0.029	0	0.029	0.029
	17	7577144	A	G	missense	c.794T>C	p.Leu265Pro	Somatic	1	0.047	0	0.047	0.047
	17	7577089	G	A	synonymous	c.849C>T	p.Arg283Arg	Somatic	1	0.066	0	0.066	0.066
	17	7578412	A	T	missense	c.518T>A	p.Val173Glu	Somatic	1	0.021	0	0.021	0.021
	17	7578416	C	A	missense	c.514G>T	p.Val172Phe	Somatic	1	0.063	0	0.063	0.063
	17	7578205	C	A	missense	c.644G>T	p.Ser215Ile	Somatic	1	0.04	0	0.04	0.04
	17	7577570	C	G	missense	c.711G>C	p.Met237Ile	Somatic	1	0.044	0	0.044	0.044
	17	7578527	A	C	missense	c.403T>G	p.Cys135Gly	Somatic	1	0.035	0	0.035	0.035
	17	7573955	C	T	missense	c.1072G>A	p.Glu358Lys	Somatic	1	0.033	0	0.033	0.033
	17	7577154	C	G	missense&splice_region	c.784G>C	p.Gly262Arg	Somatic	1	0.051	0	0.051	0.051
	17	7578272	G	T	missense	c.577C>A	p.His193Asn	Somatic	1	0.341	0	0.341	0.341
	17	7579414	C	T	stop_gained	c.273G>A	p.Trp91*	Somatic	1	0.208	0	0.208	0.208
	17	7579328	T	C	missense	c.359A>G	p.Lys120Arg	Somatic	1	0.126	0	0.126	0.126
	17	7577571	ATGTAGT	A	disruptive_inframe_deletion	c.704_709delACTACA	p.Asn235_Tyr236del	Somatic	1	0.12	0	0.12	0.12
	17	7578477	GGGTGTGGAA	G	disruptive_inframe_deletion	c.444_452delTTCCACACC	p.Ser149_Pro151del	Somatic	1	0.023	0	0.023	0.023
	17	7578514	T	A	missense	c.416A>T	p.Lys139Met	Somatic	1	0.034	0	0.034	0.034
	17	7577545	T	TCCC	conservative_inframe_insertion	c.735_736insGGG	p.Gly245dup	Somatic	1	0.324	0	0.324	0.324
	17	7579372	GC	G	frameshift	c.314delG	p.Gly105fs	Somatic	1	0.032	0	0.032	0.032
	17	7576571	A	G	intron	c.993+282T>C		Somatic	1	0.039	0	0.039	0.039
	17	7577129	A	G	missense	c.809T>C	p.Phe270Ser	Somatic	1	0.203	0	0.203	0.203
	17	7577088	T	G	missense	c.850A>C	p.Thr284Pro	Somatic	1	0.026	0	0.026	0.026
	17	7577107	A	C	missense	c.831T>G	p.Cys277Trp	Somatic	1	0.171	0	0.171	0.171
	17	7578410	T	A	missense	c.520A>T	p.Arg174Trp	Somatic	1	0.137	0	0.137	0.137
	17	7577566	T	TA	frameshift	c.714dupT	p.Asn239fs	Somatic	1	0.032	0	0.032	0.032
	17	7577581	A	C	missense	c.700T>G	p.Tyr234Asp	Somatic	1	0.063	0	0.063	0.063
	17	7578394	T	G	missense	c.536A>C	p.His179Pro	Somatic	1	0.176	0	0.176	0.176
	17	7576859	G	GT	frameshift	c.986_987insA	p.Leu330fs	Somatic	1	0.075	0	0.075	0.075
	17	7577569	A	C	missense	c.712T>G	p.Cys238Gly	Somatic	1	0.127	0	0.127	0.127
	17	7577092	CCGGT	C	frameshift	c.842_845delACCG	p.Asp281fs	Somatic	1	0.025	0	0.025	0.025
	17	7579465	GGC	G	frameshift	c.220_221delGC	p.Ala74fs	Somatic	1	0.022	0	0.022	0.022
	17	7577545	T	TGCCGCC	conservative_inframe_insertion	c.730_735dupGGCGGC	p.Gly245_Met246insGlyGly	Somatic	1	0.061	0	0.061	0.061
	17	7577098	T	G	missense	c.840A>C	p.Arg280Ser	Somatic	1	0.032	0	0.032	0.032
	17	7579355	A	C	missense	c.332T>G	p.Leu111Arg	Somatic	1	0.022	0	0.022	0.022
	17	7579356	G	T	missense	c.331C>A	p.Leu111Met	Somatic	1	0.024	0	0.024	0.024
	17	7577123	A	T	missense	c.815T>A	p.Val272Glu	Somatic	1	0.026	0	0.026	0.026
	17	7576862	GAAAT	G	frameshift	c.980_983delATTT	p.Tyr327fs	Somatic	1	0.03	0	0.03	0.03
	17	7577560	A	T	missense	c.721T>A	p.Ser241Thr	Somatic	1	0.05	0	0.05	0.05
	17	7578381	TGAGCAGCGCTCATGGTGG	T	disruptive_inframe_deletion	c.531_548delCCACCATGAGCGCTGCTC	p.His178_Ser183del	Somatic	1	0.215	0	0.215	0.215
	17	7578528	A	C	missense	c.402T>G	p.Phe134Leu	Somatic	1	0.164	0	0.164	0.164
	17	7577535	C	A	missense	c.746G>T	p.Arg249Met	Somatic	1	0.059	0	0.059	0.059
	17	7578428	GCTGTGA	G	conservative_inframe_deletion	c.496_501delTCACAG	p.Ser166_Gln167del	Somatic	1	0.084	0	0.084	0.084
	17	7578518	C	G	missense	c.412G>C	p.Ala138Pro	Somatic	1	0.065	0	0.065	0.065
	17	7578461	C	T	missense	c.469G>A	p.Val157Ile	Somatic	1	0.062	0	0.062	0.062
	17	7577138	C	G	missense	c.800G>C	p.Arg267Pro	Somatic	1	0.104	0	0.104	0.104
	17	7577512	G	C	missense	c.769C>G	p.Leu257Val	Somatic	1	0.021	0	0.021	0.021
	17	7572927	T	C	stop_lost	c.1182A>G	p.Ter394Trpext*?	Somatic	1	0.061	0	0.061	0.061
	17	7578400	G	C	missense	c.530C>G	p.Pro177Arg	Somatic	1	0.064	0	0.064	0.064
	17	7577549	GCCC	G	disruptive_inframe_deletion	c.729_731delGGG	p.Met243_Gly244delinsIle	Somatic	1	0.02	0	0.02	0.02
	17	7577157	T	G	splice_acceptor&intron	c.783-2A>C		Somatic	1	0.075	0	0.075	0.075
	17	7578410	T	C	missense	c.520A>G	p.Arg174Gly	Somatic	1	0.048	0	0.048	0.048
	17	7573998	CT	C	frameshift	c.1028delA	p.Glu343fs	Somatic	1	0.029	0	0.029	0.029
	17	7577116	A	T	synonymous	c.822T>A	p.Val274Val	Somatic	1	0.035	0	0.035	0.035
	17	7577555	G	C	missense	c.726C>G	p.Cys242Trp	Somatic	1	0.053	0	0.053	0.053
	17	7579380	AG	A	frameshift	c.306delC	p.Tyr103fs	Somatic	1	0.024	0	0.024	0.024
	17	7578526	C	T	missense	c.404G>A	p.Cys135Tyr	Somatic	1	0.245	0	0.245	0.245
	17	7578505	G	A	missense	c.425C>T	p.Pro142Leu	Somatic	1	0.102	0	0.102	0.102
	17	7579368	A	C	missense	c.319T>G	p.Tyr107Asp	Somatic	1	0.055	0	0.055	0.055
	17	7578403	C	G	missense	c.527G>C	p.Cys176Ser	Somatic	1	0.022	0	0.022	0.022
	17	7578524	G	A	stop_gained	c.406C>T	p.Gln136*	Somatic	1	0.033	0	0.033	0.033
	17	7578490	AC	A	frameshift	c.439delG	p.Val147fs	Somatic	1	0.086	0	0.086	0.086
	17	7577092	CCGGTCTCTCCCAGGACAGGCACAAACA	C	disruptive_inframe_deletion	c.819_845delTGTTTGTGCCTGTCCTGGGAGAGACCG	p.Val274_Arg282del	Somatic	1	0.063	0	0.063	0.063
	17	7578536	T	A	stop_gained	c.394A>T	p.Lys132*	Somatic	1	0.046	0	0.046	0.046
	17	7576882	GT	G	frameshift	c.963delA	p.Lys321fs	Somatic	1	0.347	0	0.347	0.347
	17	7577550	C	G	missense	c.731G>C	p.Gly244Ala	Somatic	1	0.049	0	0.049	0.049
	17	7578177	C	T	splice_region&synonymous	c.672G>A	p.Glu224Glu	Somatic	1	0.046	0	0.046	0.046
	17	7578177	CT	C	frameshift&splice_region	c.671delA	p.Glu224fs	Somatic	1	0.036	0	0.036	0.036
	17	7578461	C	G	missense	c.469G>C	p.Val157Leu	Somatic	1	0.079	0	0.079	0.079
	17	7578429	CTG	C	frameshift	c.499_500delCA	p.Gln167fs	Somatic	1	0.093	0	0.093	0.093
	17	7579368	A	T	missense	c.319T>A	p.Tyr107Asn	Somatic	1	0.029	0	0.029	0.029
	17	7578224	T	A	stop_gained	c.625A>T	p.Arg209*	Somatic	1	0.035	0	0.035	0.035
	17	7578211	C	A	missense	c.638G>T	p.Arg213Leu	Somatic	1	0.058	0	0.058	0.058
	17	7579699	C	T	splice_donor&intron	c.96+1G>A		Somatic	1	0.081	0	0.081	0.081
	17	7573949	C	G	missense	c.1078G>C	p.Gly360Arg	Somatic	1	0.033	0	0.033	0.033
	17	7578194	GCAC	G	conservative_inframe_deletion	c.652_654delGTG	p.Val218del	Somatic	1	0.04	0	0.04	0.04
	17	7577587	T	A	missense	c.694A>T	p.Ile232Phe	Somatic	1	0.046	0	0.046	0.046
	17	7577126	T	A	missense	c.812A>T	p.Glu271Val	Somatic	1	0.084	0	0.084	0.084
	17	7578503	C	A	missense	c.427G>T	p.Val143Leu	Somatic	1	0.023	0	0.023	0.023
	17	7577085	C	T	missense	c.853G>A	p.Glu285Lys	Somatic	1	0.031	0	0.031	0.031
	17	7578289	C	T	missense&splice_region	c.560G>A	p.Gly187Asp	Somatic	1	0.036	0	0.036	0.036
	17	7579542	C	T	missense	c.145G>A	p.Asp49Asn	Somatic	1	0.022	0	0.022	0.022
	17	7578525	G	C	missense	c.405C>G	p.Cys135Trp	Somatic	1	0.028	0	0.028	0.028
	17	7574000	C	A	stop_gained	c.1027G>T	p.Glu343*	Somatic	1	0.033	0	0.033	0.033
	17	7576853	C	T	splice_region&synonymous	c.993G>A	p.Gln331Gln	Somatic	1	0.049	0	0.049	0.049
	17	7579319	G	A	missense	c.368C>T	p.Thr123Ile	Somatic	1	0.142	0	0.142	0.142
	17	7577069	C	T	missense	c.869G>A	p.Arg290His	Somatic	1	0.078	0	0.078	0.078
	17	7578514	T	G	missense	c.416A>C	p.Lys139Thr	Somatic	1	0.054	0	0.054	0.054
	17	7577106	G	C	missense	c.832C>G	p.Pro278Ala	Somatic	1	0.036	0	0.036	0.036
	17	7579711	T	A	missense	c.85A>T	p.Asn29Tyr	Somatic	1	0.037	0	0.037	0.037
	17	7578457	CGGACGCG	C	frameshift	c.466_472delCGCGTCC	p.Arg156fs	Somatic	1	0.288	0	0.288	0.288
	17	7577093	C	T	missense	c.845G>A	p.Arg282Gln	Somatic	1	0.046	0	0.046	0.046
	17	7577070	GGAGAT	G	frameshift	c.863_867delATCTC	p.Asn288fs	Somatic	1	0.033	0	0.033	0.033
	17	7576862	G	GA	frameshift	c.983dupT	p.Thr329fs	Somatic	1	0.024	0	0.024	0.024
	17	7577586	A	G	missense	c.695T>C	p.Ile232Thr	Somatic	1	0.135	0	0.135	0.135
	17	7574021	C	A	stop_gained	c.1006G>T	p.Glu336*	Somatic	1	0.022	0	0.022	0.022
	17	7577098	T	A	missense	c.840A>T	p.Arg280Ser	Somatic	1	0.109	0	0.109	0.109
	17	7577552	C	T	missense	c.729G>A	p.Met243Ile	Somatic	1	0.048	0	0.048	0.048
	17	7578527	A	T	missense	c.403T>A	p.Cys135Ser	Somatic	1	0.029	0	0.029	0.029
	17	7577551	C	A	missense	c.730G>T	p.Gly244Cys	Somatic	1	0.212	0	0.212	0.212
	17	7579329	T	G	missense	c.358A>C	p.Lys120Gln	Somatic	1	0.046	0	0.046	0.046
	17	7578496	A	C	missense	c.434T>G	p.Leu145Arg	Somatic	1	0.027	0	0.027	0.027
	17	7579481	GCCTCT	G	frameshift	c.201_205delAGAGG	p.Glu68fs	Somatic	1	0.036	0	0.036	0.036
	17	7577105	G	A	missense	c.833C>T	p.Pro278Leu	Somatic	1	0.074	0	0.074	0.074
	17	7577581	A	T	missense	c.700T>A	p.Tyr234Asn	Somatic	1	0.043	0	0.043	0.043
	17	7572976	GA	G	frameshift	c.1132delT	p.Ser378fs	Somatic	1	0.128	0	0.128	0.128
	17	7577574	T	G	missense	c.707A>C	p.Tyr236Ser	Somatic	1	0.03	0	0.03	0.03
	17	7572949	GT	G	frameshift	c.1159delA	p.Thr387fs	Somatic	1	0.02	0	0.02	0.02
	17	7572932	C	A	missense	c.1177G>T	p.Asp393Tyr	Somatic	1	0.114	0	0.114	0.114
	17	7578265	A	T	missense	c.584T>A	p.Ile195Asn	Somatic	1	0.031	0	0.031	0.031
	17	7578382	G	C	stop_gained	c.548C>G	p.Ser183*	Somatic	1	0.309	0	0.309	0.309
	17	7579494	TG	T	frameshift	c.192delC	p.Arg65fs	Somatic	1	0.056	0	0.056	0.056
	17	7578526	CA	C	frameshift	c.403delT	p.Cys135fs	Somatic	1	0.074	0	0.074	0.074
	17	7579367	T	C	missense	c.320A>G	p.Tyr107Cys	Somatic	1	0.045	0	0.045	0.045
	17	7579358	C	A	missense	c.329G>T	p.Arg110Leu	Somatic	1	0.032	0	0.032	0.032
	17	7579530	A	AT	frameshift	c.156dupA	p.Trp53fs	Somatic	1	0.022	0	0.022	0.022
	17	7579318	A	AGTCAC	frameshift&stop_gained	c.364_368dupGTGAC	p.Cys124fs	Somatic	1	0.055	0	0.055	0.055
	17	7579378	G	T	stop_gained	c.309C>A	p.Tyr103*	Somatic	1	0.043	0	0.043	0.043
	17	7578370	C	A	splice_donor&intron	c.559+1G>T		Somatic	1	0.038	0	0.038	0.038
	17	7578454	G	A	missense	c.476C>T	p.Ala159Val	Somatic	1	0.028	0	0.028	0.028
	17	7578504	AGGGCAGGTCTTGGCC	A	disruptive_inframe_deletion	c.411_425delGGCCAAGACCTGCCC	p.Ala138_Pro142del	Somatic	1	0.059	0	0.059	0.059
	17	7578242	C	T	missense	c.607G>A	p.Val203Met	Somatic	1	0.041	0	0.041	0.041
	17	7579349	A	C	missense	c.338T>G	p.Phe113Cys	Somatic	1	0.033	0	0.033	0.033
	17	7578417	CT	C	frameshift	c.512delA	p.Glu171fs	Somatic	1	0.117	0	0.117	0.117
	17	7576867	A	G	missense	c.979T>C	p.Tyr327His	Somatic	1	0.032	0	0.032	0.032
	17	7578212	G	C	missense	c.637C>G	p.Arg213Gly	Somatic	1	0.021	0	0.021	0.021
	17	7576918	TGGGCAGTGCTAG	T	frameshift&splice_acceptor&splice_region&intron	c.920-4_927delCTAGCACTGCCC	p.Ala307fs	Somatic	1	0.079	0	0.079	0.079
	17	7577509	C	T	missense	c.772G>A	p.Glu258Lys	Somatic	1	0.039	0	0.039	0.039
	17	7577556	CAGG	C	disruptive_inframe_deletion	c.722_724delCCT	p.Ser241del	Somatic	1	0.032	0	0.032	0.032
	17	7579381	G	T	synonymous	c.306C>A	p.Thr102Thr	Somatic	1	0.023	0	0.023	0.023
	17	7578274	TGAG	T	disruptive_inframe_deletion	c.572_574delCTC	p.Pro191del	Somatic	1	0.023	0	0.023	0.023
	17	7578457	C	A	missense	c.473G>T	p.Arg158Leu	Somatic	1	0.031	0	0.031	0.031
	17	7578401	G	T	missense	c.529C>A	p.Pro177Thr	Somatic	1	0.07	0	0.07	0.07
	17	7579391	GA	G	frameshift	c.295delT	p.Ser99fs	Somatic	1	0.022	0	0.022	0.022
	17	7578194	G	C	missense	c.655C>G	p.Pro219Ala	Somatic	1	0.086	0	0.086	0.086
	17	7579328	T	G	missense	c.359A>C	p.Lys120Thr	Somatic	1	0.032	0	0.032	0.032
	17	7577143	CAGT	C	disruptive_inframe_deletion	c.792_794delACT	p.Leu265del	Somatic	1	0.022	0	0.022	0.022
	17	7577102	C	CCAGGA	frameshift	c.831_835dupTCCTG	p.Gly279fs	Somatic	1	0.102	0	0.102	0.102
	17	7577025	T	A	stop_gained	c.913A>T	p.Lys305*	Somatic	1	0.022	0	0.022	0.022
	17	7578538	T	A	missense	c.392A>T	p.Asn131Ile	Somatic	1	0.025	0	0.025	0.025
	17	7579347	A	C	missense	c.340T>G	p.Leu114Val	Somatic	1	0.022	0	0.022	0.022
	17	7578491	C	G	missense	c.439G>C	p.Val147Leu	Somatic	1	0.025	0	0.025	0.025
	17	7577544	A	C	missense	c.737T>G	p.Met246Arg	Somatic	1	0.079	0	0.079	0.079
	17	7578536	T	G	missense	c.394A>C	p.Lys132Gln	Somatic	1	0.06	0	0.06	0.06
	17	7577123	ACCTC	A	frameshift	c.811_814delGAGG	p.Glu271fs	Somatic	1	0.021	0	0.021	0.021
	17	7577548	C	G	missense	c.733G>C	p.Gly245Arg	Somatic	1	0.023	0	0.023	0.023
	aAnnotated using SnpEeff version 4.3t.1
	Reference
	1	Cingolani P, Platts A, Wang lL, et al. A program for annotating and predicting the effects of single nucleotide polymorphisms, SnpEff: SNPs in the genome of Drosophila melanogaster strain w1118; iso-2; iso-3. Fly (Austin). 2012 Apr-Jun 2012;6(2):80-92. doi:10.4161/fly.19695
