# Supplementary material for: Clinical Significance of TP53-Mutant Clonal Hematopoiesis Across Diseases
Source: Blood Cancer Discov. 2025 Jun 17;6(4):298–306. doi: 10.1158/2643-3230.BCD-24-0355 (PMC12209765; doi:10.1158/2643-3230.BCD-24-0355)
Supplement: Table S5 — Association of TP53-CHIP with each outcome among all models [file bcd-24-0355_table_s5_suppst5.xlsx]

## Sheet: eTable5
	Table S5. Association of TP53-CHIP with each outcome among all models
		Model 1					Model 2					Model 3					Model 4
		HR	95% CI		P value		HR	95% CI		P value		HR	95% CI		P value		HR	95% CI		P value
	Overall survival	2.12	1.92	2.34	3.98e-44		1.49	1.34	1.64	1.24e-14		1.46	1.32	1.61	2.47e-13		1.42	1.28	1.57	9.85e-12
	Myeloid neoplasms	23.01	14.25	37.14	1.89e-34		15.71	9.68	25.49	1.09e-26		15.81	9.72	25.69	1.32e-26		15.54	9.56	25.28	2.83e-26
	Lymphoid neoplasms	7.19	3.55	14.6	4.62e-08		4.76	2.34	9.68	1.66e-05		4.69	2.31	9.55	1.99e-05		4.7	2.31	9.56	1.98e-05
	Non-neoplastic respiratory disease	3.13	2.44	4.03	8.11e-18		1.74	1.35	2.23	1.73e-05		1.72	1.34	2.22	2.26e-05		1.73	1.35	2.23	1.85e-05
	Non-hematological neoplasms	1.9	1.63	2.22	2.22e-16		1.52	1.3	1.77	1.11e-07		1.46	1.25	1.71	1.39e-06		1.35	1.16	1.58	0.00015
	Cardiovascular disease	1.92	1.5	2.46	2.18e-07		1.2	0.94	1.54	0.139		1.19	0.93	1.53	0.158		1.22	0.95	1.56	0.117
	Breast cancer	0.95	0.39	2.29	0.907		1.63	0.67	3.93	0.278		1.64	0.68	3.96	0.27		1.41	0.58	3.39	0.448
	Esophageal cancer	3	1.69	5.32	0.000165		2.49	1.4	4.42	0.00181		2.22	1.25	3.94	0.00648		1.92	1.08	3.41	0.025
	Colorectal cancer	1.53	0.98	2.41	0.064		1.27	0.81	2	0.296		1.25	0.8	1.97	0.33		1.14	0.72	1.79	0.571
	Gastric cancer	1.73	1.12	2.69	0.015		1.35	0.87	2.09	0.188		1.3	0.83	2.02	0.248		1.19	0.77	1.85	0.435
	Liver cancer	1.17	0.68	2.02	0.575		0.87	0.5	1.5	0.609		0.83	0.48	1.43	0.502		0.75	0.44	1.3	0.311
	Lung cancer	2.73	2.07	3.61	1.86e-12		2	1.51	2.65	1.19e-06		1.86	1.41	2.46	1.42e-05		1.74	1.31	2.3	0.000112
	Pancreatic cancer	1.33	0.66	2.66	0.428		1.04	0.52	2.09	0.912		1.01	0.5	2.03	0.977		0.95	0.48	1.91	0.894
	Prostate cancer	2.95	1.74	5.01	6.07e-05		1.64	0.97	2.78	0.067		1.67	0.98	2.84	0.058		1.54	0.9	2.61	0.113
	Ischemic heart disease	2.17	1.41	3.34	0.000408		1.4	0.91	2.15	0.127		1.38	0.9	2.13	0.142		1.42	0.92	2.18	0.113
	Stroke	1.95	1.24	3.06	0.0039		1.22	0.78	1.93	0.38		1.22	0.77	1.92	0.394		1.23	0.79	1.94	0.361
	Interstitial pneumonia	4.92	2.77	8.74	5.37e-08		3.17	1.78	5.65	8.45e-05		3.08	1.73	5.47	0.000132		3.12	1.76	5.56	0.000107
	Chronic lower respiratory tract disease	5.04	2.9	8.76	9.17e-09		2.81	1.62	4.88	0.000252		2.71	1.56	4.71	0.000422		2.64	1.52	4.59	0.000593
	Respiratory tract infection	2.54	1.75	3.69	9.58e-07		1.38	0.95	2.01	0.09		1.38	0.95	2.01	0.088		1.4	0.96	2.03	0.08
	Hazard ratios (HRs) and their 95% confidence intervals (CIs) were estimated using Cox proportional hazard models of disease-specific mortality.
	Model 1: univariate
	Model 2: adjusted for age and sex
	Model 3: adjusted for age, sex, drinking habits, alcohol consumption, smoking habits, Brinkman index, and body mass index
	Model 4: adjusted for age, sex, drinking habits, alcohol consumption, smoking habits, Brinkman index, body mass index, and comorbidities (hyperlipidemia, hypertension, diabetes, and cancer)
