# Supplementary material for: Clinical Significance of TP53-Mutant Clonal Hematopoiesis Across Diseases
Source: Blood Cancer Discov. 2025 Jun 17;6(4):298–306. doi: 10.1158/2643-3230.BCD-24-0355 (PMC12209765; doi:10.1158/2643-3230.BCD-24-0355)
Supplement: Table S6 — Stratified analyses by environmental factors [file bcd-24-0355_table_s6_suppst6.xlsx]

## Sheet: Sheet1
	Table S6. Stratified analyses by environmental factors
	(A) Smoking
			Smoking (-)			Smoking (+)			RERI (95% CI) and P value for additive interaction			HR (95% CI) and P value for multiplicative interaction
			HR	95% CI		HR	95% CI
	Myeloid neoplasms	Non carrier	1	(reference)		1.22	(0.66–2.27)		14.23	(-4.55–33.01)		2.21	(0.61–7.99)
		Carrier	8.51	(2.64–27.42)		22.96	(10.69–49.28)		0.138			0.226
	Lymphoid neoplasms	Non carrier	1	(reference)		1.35	(0.77–2.37)		0.54	(-7.70–8.79)		0.87	(0.20–3.74)
		Carrier	5.19	(1.63–16.50)		6.09	(2.18–16.96)		0.897			0.849
	Respiratory disease	Non carrier	1	(reference)		1.91	(1.72–2.11)		1.21	(0.27–2.15)		1.37	(0.83–2.29)
		Carrier	1.31	(0.82–2.08)		3.43	(2.73–4.30)		0.011			0.221
	(B) Acetaldehyde
			Acetaldehyde (-)			Acetaldehyde (+)			RERI (95% CI) and P value for additive interaction			HR (95% CI) and P value for multiplicative interaction
			HR	95% CI		HR	95% CI
	Myeloid neoplasms	Non carrier	1	(reference)		1.65	(0.81–3.38)		37.98	(-2.08–78.04)		3.28	(1.19–9.07)
		Carrier	8.74	(4.05–18.88)		47.37	(20.09–111.68)		0.063			0.022
	Lymphoid neoplasms	Non carrier	1	(reference)		1.55	(0.85–2.83)		NA	NA		NA	NA
		Carrier	6.27	(3.07–12.80)		NA	NA		NA			NA
	Respiratory disease	Non carrier	1	(reference)		0.91	(0.81–1.02)		-0.33	(-1.00–0.34)		0.84	(0.53–1.33)
		Carrier	1.78	(1.43–2.20)		1.36	(0.90–2.05)		0.145			0.46
	Individuals prone to acetaldehyde exposure were defined as individuals with both rs671 Lys+ and ever-drinker status.
	Hazard ratios (HRs) and their 95% confidence intervals (CIs) were estimated using Cox proportional hazard models of disease-specific mortality.
	(A) adjusted for age, sex, drinking habits, alcohol consumption, Brinkman index, body mass index, and comorbidities (hyperlipidemia, hypertension, diabetes, and cancer)
	(B) adjusted for age, sex, drinking habits, alcohol consumption, smoking habits, Brinkman index, body mass index, comorbidities (hyperlipidemia, hypertension, diabetes, and cancer), and ALDH2
	Abbreviations: NA, not available; RERI, relative excess risk due to interaction.
